# Supplementary material for: Targeting Wnt pathway in mantle cell lymphoma-initiating cells
Source: J Hematol Oncol. 2015 Jun 6;8:63. doi: 10.1186/s13045-015-0161-1 (PMC4460883; doi:10.1186/s13045-015-0161-1)
Supplement: Additional file 4: Table S2. — Clinical information of patients submitting primary MCL tissue for analysis. [file 13045_2015_161_MOESM4_ESM.xlsx]

## Sheet: Sheet1
	Real-time PCR Primers
Gene	Forward Primer	Reverse Primer
Wnt1	CAAGATCGTCAACCGAGGCT	TCACACGTGCAGGATTCGAT
Wnt2	GCAGACGCAAGGGGGTTAAT	CTGTAGCTCTCATGTACCACCA
Wnt2b	ACGTCCTGGTGGTACATTGG	GCATGATGTCTGGGTAACGC
wnt3	AGTTGCTTGGGGACCAGG	CTCGCTGGCTACCCAATTT
Wnt3a	GATGGCCCCACTCGGATACT	CCAGCGACCACCAGATCG
Wnt4	GAGCAACTGGCTGTACCTGG	TCTGGATCAGGCCCTTGAGT
Wnt5a	TTGTTGCTCGGCCCAGAAGT	ATGGCCAAAGCCACTAGGAAG
Wnt5b	GAGAAGACTGGAATCAGGGAACC	GCAGAGCAGCCGTGAACA
Wnt6	GACTGTGGTGGGCTGTGG	TCAGCCTGGCACAACTCG
wnt7a	CAGCTTCATGTTCTCCTCCAG	AAGGTCTTTGTGGATGCCC
Wnt7b	TCATGCACAGAAACTTTCGCA	GATGACAGTGCTCCGAGCTTC
Wnt8a	TCTGCCTGGTCAGTGAACAAT	ACTGGAACTTGCACTCCTCG
Wnt8b	TGACTGGTCCAAAGGCTTACC	CGGTCCCAGGCAAACTGATA
Wnt9a	CCAGTTCCAGTTCCGCTTTG	CAGCCGAGGAGATGGCATAG
Wnt9b	GCAAGTACTCACCTGGCACA	CTCTGGGTGTCATAGCCCCG
wnt10a	CAAAAGCGCTCTCTCGGAA	AACACCAATTCAGGGACCAG
Wnt11	GGATATCCGGCCTGTGAAGG	GTTGCACTGCCTGTCTTGTG
Wnt16	GCCAGAAAGATGGAAAGGCAC	TGCCCAACCACCATAGGGA
Fz1	CAGCACAGCACTGACCAAAT	GTGAGCCGACCAAGGTGTAT
Fz2	TGCGAAGCCCTCATGAACAAG	GAGCTCCGTCCTCGGAGTG
Fz3	TCAAGTCTGGACGACTCATTTG	GCATCTGGGAAACAACGTG
Fz4	TCAAGAGACGCTGTGAACCC	GGTCGTTCTGTGGTGGGAAT
Fz5	GAGAGACGGTTAGGGCTCG	GTGACCCAGGGACGGAG
Fz6	ATTCCAGATTTGCGAGAGGA	AAAATGGCCTACAACATGACG
Fz7	GTCGTGTTTCATGATGGTGC	CGCCTCTGTTCGTCTACCTC
Fz8	GACACGAAGAGGTAGCAGGC	CACCGTCTCCACCTTCCTTA
Fz9	AAGTCCATGTTGAGGCGTTC	GAAGCTGGAGAAGCTCATGG
Fz10	TTCTCTGTGCTGTACACCGT	TCATTTTGCACTTGTGCTGCG
ALDH1A1	CCACTCACTGAATCATGCCA	GCACGCCAGACTTACCTGTC
ALDH2	CCTCTCCAGTGGACGGATT	CGAGGTCTTCTGCAACCAG
Myc	CATACATCCTGTCCGTCCAA	CAACTGTTCTCGTCGTTTCC
SOX2	ACACCAATCCCATCCACACT	GCAAACTTCCTGCAAAGCTC
Oct3/4	GGTTCTCGATACTGGTTCGC	GTGGAGGAAGCTGACAACAA
Nanog	ATGGAGGAGGGAAGAGGAGA	GATTTGTGGGCCTGAAGAAA
Klf4	GTCAGTTCATCTGAGCGGG	AGAGTTCCCATCTCAAGGCA
SOD2	TGACCACCACCATTGAACTT	CGTCACCGAGGAGAAGTACC
MT1B	CATTTGCACTCTTTGCACTTG	GGAACTCCAGGCTTGTCTTG
PPARδ	CCGGGACAGTGTTGTACAGT	CCTCGTTGGTGCATCTGTCT
TCF7	AGAGAGAGAGTTGGGGGACA	TCTGCTCATGCATTACCCAC
TCF3/TCF7L1	CATCACATGCATCCGCTGAC	CCGGGGGATTCCTGTCTTTG
TCF4/TCF7L2	GCACCACTGGCACTTTGTTA	ATGGCCACTGCTTGATGTC
ID2	TCAGCACTTAAAAGATTCCGTG	GACAGCAAAGCACTGTGTGG
Cyclin D1	ACGGTACTGCTGCAGGCTAT	AGCTGCTGGCTAAGATCACC
ABCC3	AGCACCTGGGAAAAATGCCT	CTGATGAGGAAGCTGGAGCC
ABCC6	CTCCAGGGAACAACACGGAT	AGCTCCTGGTAGGAACCCAT
CD133	ACATTCTTCCGCATCCCTCG	GTTCCTGGGCAGAAGAGGAG
CD44	TTACAGCCTCAGCAGAGCAC	AAGGACACACCCAAGCAAGG
