# Supplementary material for: Targeting Wnt pathway in mantle cell lymphoma-initiating cells
Source: J Hematol Oncol. 2015 Jun 6;8:63. doi: 10.1186/s13045-015-0161-1 (PMC4460883; doi:10.1186/s13045-015-0161-1)
Supplement: Additional file 5: Table S1. — List of primers. [file 13045_2015_161_MOESM5_ESM.xlsx]

## Sheet: Sheet1
Clinical information of patients submitting primary MCL tissue for analysis.
Patient No.	Sex/Age (years)	B2M (µg/ml)	LDH/ULN	MIPI	Survival (months) after Bx
1	F/64	2.1	0.91	6	69.2
2	M/43	4.3	1.86	6	0.9*
3	M/79	4.3	1.32	6	0.9*
4	M/80	6.8	1.37	8	18.6*
5	M/63	5.1	6.55	5	0.5*
6	F/60	2.2	6.75	10	17*
7	M/62	3.8	0.94	3	16*
8	M/59	5.2	0.78	5	56
9	M/63	4.7	1.08	6	25
10	F/68	2.6	0.71	5	13
11	M/58	1.5	0.81	4	10
12	M/71	7.6	0.8	8	1*
13	M/68	5.9	1.07	7	28
14	M/58	4	0.71	5	28
15	M/75	3.7	1	8	2*
16	M/68	11.8	1.35	7	60
17	M/53	4	3.08	7	55
18	M/54	2.6	0.58	4	53
19	M/60	5.2	0.78	6	56
20	M/62	2.7	0.66	2	58*
Abbreviations: B2M, beta-2 microglobulin; MCL, mantle cell lymphoma; MIPI, mantle cell lymphoma international prognostic index; LDH, lactate dehydrogenase; ULN, upper limit of normal; Bx, biopsy.
*Patient deceased after Bx.
